# Supplementary material for: Expression and Characterization of Two α-l-Arabinofuranosidases from Talaromyces amestolkiae: Role of These Enzymes in Biomass Valorization
Source: Int J Mol Sci. 2023 Jul 26;24(15):11997. doi: 10.3390/ijms241511997 (PMC10418624; doi:10.3390/ijms241511997)
Supplement: Supplementary file 1 [file ijms-24-11997-s001.zip]

Archive with 1 entries (1 files):
- ijms-2509723-supplementary.pdf
